# Supplementary material for: Level of Fatty Acid Binding Protein 5 (FABP5) Is Increased in Sputum of Allergic Asthmatics and Links to Airway Remodeling and Inflammation
Source: PLoS One. 2015 May 28;10(5):e0127003. doi: 10.1371/journal.pone.0127003 (PMC4447257; doi:10.1371/journal.pone.0127003)
Supplement: S1 Table — Proteins from sputum samples were identified from the picked gel spots by tandem mass spectrometry and Mascot software. Student's t-test and the Average (Av.) Ratio (with significance levels of < 0.05 and Av. Ratio ≥ |1.5|, respectively) for comparing allergic rhinitis (AR), asthma with allergic rhinitis (asthma + AR), non-allergic rhinitis (NAR) and healthy controls to one another were obtained from DeCyder software. (XLSX) [file pone.0127003.s005.xlsx]

## Sheet: Supplementary table
	S1 Table. List of identified proteins from 2D-DIGE analysis of sputum samples. Proteins from sputum samples were identified from the chosen gel spots by tandem mass spectrometry and Mascot software. Student's t-test and the Average (Av.) Ratio (with significance levels of < 0.05 and Av. Ratio ≥ |1.5|, respectively) for comparing allergic rhinitis (AR), asthma with allergic rhinitis (asthma + AR),…
	UniProt Entry Name	UniProt AC	Protein Name	Mascot Score	Mass (Da)	Peptide matchesa)	Sequence Coverage (%)b)	Asthma + AR vs Control		AR vs Control		NAR vs Control		Asthma + AR vs AR		Asthma + AR vs NAR
								t-test	Av. Ratio	t-test	Av. Ratio	t-test	Av. Ratio	t-test	Av. Ratio	t-test	Av. Ratio
	ZG16B*	Q96DA0	Zymogen granule protein 16 homolog B	127	22725	8 (4)	5 (3)	0.00039	2.59					0.00057	3.18
	S10A8	P05109	Protein S100-A8	50	10885	1 (1)	1 (1)	0.012	1.82					0.0069	1.74	0.017	-1.7
	IGHG1*	P01857	Ig gamma-1 chain C region	64	36596	5 (3)	3 (2)	0.035	-1.5
	LCN1*	P31025	Lipocalin-1	77	19409	2 (2)	2 (2)	0.00087	-1.61	0.000096	-2.1
	ALBU*	P02768	Serum albumin	237	71317	15 (10)	12 (10)	0.014	-1.66	0.016	2.01			0.00083	-3.35
	CO4A	P0C0L4	Complement C4-A	63	194247	6 (3)	5 (3)	0.022	-1.78	0.068	-1.58					0.01	-1.8
	CO3	P01024	Complement C3	448	188569	29(18)	22(15)	0.0063	-2.03
	CH3L2†	Q15782	Chitinase-3-like protein 2	53	43701	3 (1)	2 (1)	0.014	-2.35							0.038	-2.48
	IGHA1*	P01876	Ig alpha-1 chain C region	123	38486	8 (5)	6 (4)	0.023	-2.41
	ALDOA	P04075	Fructose-bisphosphate aldolase A	37	39851	5 (2)	5 (2)	0.05	-2.54					0.0072	-3.05
	AMY1*	P04746	Alpha-amylase	865	58415	51 (22)	22 (15)	0.032	-3.42	0.047	-3.41
	CAH6*†	P23280	Carbonic anhydrase 6	617	35459	29 (16)	11 (7)	0.016	-5.31	0.038	-5.1
	BPIB1*	Q8TDL5	BPI fold-containing family B member 1	891	52580	35(28)	21(18)			0.012	1.88			0.0027	-2.74
	FABP5†	Q01469	Fatty acid-binding protein, epidermal	80	15497	5 (3)	3 (2)			0.015	-1.55			0.0062	2.15
	ANXA 5	P08758	Annexin A5	70	35971	5 (3)	5 (3)			0.0056	-1.89
	PIP*	P12273	Prolactin-inducible protein	337	16847	12 (8)	9 (7)			0.027	-1.9			0.049	1.74
	CRIS3*†	P54108	Cysteine-rich secretory protein 3	47	28524	8 (4)	5 (3)			0.0054	-1.91
	TRY3	P35030	Trypsin-3	89	33306	2(1)	2(1)			0.0054	-1.91
	SPB4	P48594	Serpin B4	44	44997	2(1)	2(1)			0.05	-1.98
	SDCB1	O00560	Syntenin-1	32	32595	2 (1)	2 (1)			0.012	-2.35			0.043	1.6
	CYTN*†	P01037	Cystatin-SN	278	16605	17 (9)	9 (6)			0.027	-3.93			0.041	4.59
	BPIB2*	Q8N4F0	BPI fold-containing family B member 2	197	49256	13 (10)	8 (6)							0.0046	-2.27
	IGHM*	P01871	Ig mu chain C region	130	49960	7 (6)	6 (5)							0.013	-1.7	0.0024	-2.36
	TRFE	P02787	Serotransferrin	259	79294	16 (13)	13 (10)							0.013	-1.7	0.0024	-2.36
	SPB3	P29508	Serpin B3	180	44594	10 (7)	8 (6)					0.046	-2.29
	IGJ*	P01591	Immunoglobulin J chain	48	18543	3 (2)	3 (2)							0.027	1.92
	1433S	P31947	14-3-3 protein sigma	69	27871	10 (4)	8 (4)							0.038	2.01
	ZA2G*	P25311	Zinc-alpha-2-glycoprotein	426	34465	24 (14)	18 (14)							0.033	1.95
	PIGR*	P01833	Polymeric immunoglobulin receptor	1142	84429	37 (32)	24 (21)							0.046	-1.94
	BPIA2*	Q96DR5	BPI fold-containing family A member 2	185	27166	11 (9)	9 (7)							0.026	2.52
	G3B	P04406	Glyceraldehyde-3-phosphate dehydrogenase	123	36201	4(3)	4(3)							0.047	-2.26
	a) The count of significant matches is in paranthesis
	b) The sequence coverage of the unprocessed protein is in parenthesis
	*several identified spots
	†validation by Western blotting
